# Supplementary material for: Tunable afterglow for mechanical self-monitoring 3D printing structures
Source: Nat Commun. 2024 Feb 21;15:1596. doi: 10.1038/s41467-024-45497-4 (PMC10882007; doi:10.1038/s41467-024-45497-4)
Supplement: Supplementary file 7 — Source Data [file 41467_2024_45497_MOESM7_ESM.xlsx]

## Sheet: DTPPAO(DFT)
	Coordinates (Angstroms)
Atom	X	Y	Z
C	2.3099	3.5232	0.5394
C	1.3633	3.1489	-0.358
C	0.37	2.3981	0.1771
C	0.3253	2.0781	1.4772
C	1.2784	2.4753	2.3256
C	2.2896	3.2089	1.8473
C	-0.577	1.3649	2.1595
C	-0.2089	1.318	3.4475
S	1.0509	2.0293	3.7062
C	-1.6996	0.7703	1.7347
C	-2.4807	0.1336	2.625
C	-2.1057	0.0771	3.9161
C	-0.9725	0.6661	4.3372
N	1.3939	3.4674	-1.6157
P	-4.0461	-0.6806	2.0487
C	0.2842	3.5567	-2.2839
C	2.5283	3.6961	-2.2022
C	-4.6409	0.7512	1.0144
C	-3.8317	-2.2266	1.1111
O	-4.9922	-0.7849	3.1901
C	-2.6088	-2.7475	0.9141
C	-2.4613	-3.8858	0.218
C	-3.5366	-4.5101	-0.2863
C	-4.7596	-3.9933	-0.0929
C	-4.9058	-2.8551	0.6034
C	-5.0514	1.8903	1.598
C	-5.458	2.9278	0.8495
C	-5.4504	2.8358	-0.489
C	-5.0349	1.7037	-1.0769
C	-4.6306	0.6663	-0.3272
C	2.6588	4.5063	-3.2805
C	3.8262	4.754	-3.8962
C	4.9547	4.1853	-3.4565
C	4.8804	3.3739	-2.3951
C	3.6996	3.1481	-1.7969
C	0.1989	3.3472	-3.6199
C	-0.9443	3.4269	-4.3202
C	-2.0933	3.7331	-3.7063
C	-2.0636	3.9569	-2.3876
C	-0.9059	3.8676	-1.7135
H	3.1377	4.1961	0.256
H	-0.4183	1.9523	-0.449
H	3.088	3.5805	2.5135
H	-1.9796	0.8127	0.6717
H	-2.7296	-0.4555	4.6531
H	-0.6938	0.6067	5.4035
H	-1.7111	-2.2509	1.3182
H	-1.4551	-4.3087	0.0592
H	-3.4155	-5.4449	-0.8587
H	-5.6449	-4.504	-0.5076
H	-5.9185	-2.4432	0.7504
H	-5.0526	1.9903	2.6961
H	-5.7913	3.8606	1.3345
H	-5.7774	3.6903	-1.1046
H	-5.0184	1.6295	-2.1773
H	-4.2814	-0.2497	-0.8314
H	1.8086	5.085	-3.6809
H	3.8666	5.4449	-4.7557
H	5.9185	4.3795	-3.9547
H	5.7943	2.8753	-2.029
H	3.7445	2.4067	-0.9807
H	1.0675	3.0131	-4.2132
H	-0.9487	3.2167	-5.4035
H	-3.0378	3.8002	-4.2705
H	-2.9939	4.2345	-1.8629
H	-0.9877	4.1429	-0.6475
H	-0.9877	4.1429	-0.6475

## Sheet: tBuDTPPAO(DFT)
	Coordinates (Angstroms)
	X	Y	Z
C	1.5967	2.4461	1.7666
C	1.0404	1.6192	0.8457
C	-0.0248	0.9241	1.3136
C	-0.4915	1.0633	2.5611
C	0.0929	1.8873	3.4355
C	1.1558	2.5914	3.0296
C	-1.5298	0.4725	3.1617
C	-1.6124	0.9206	4.4223
S	-0.5596	1.8924	4.7513
C	-2.4133	-0.409	2.6753
C	-3.3959	-0.8568	3.4756
C	-3.4812	-0.4079	4.7413
C	-2.5926	0.4784	5.2246
N	1.4755	1.4837	-0.3697
C	0.6568	1.1067	-1.3036
C	2.7202	1.7129	-0.6515
C	1.0361	0.4249	-2.4089
C	0.1881	0.0067	-3.3632
C	-1.1324	0.2444	-3.2981
C	-1.5336	0.9404	-2.2218
C	-0.6742	1.3495	-1.2759
C	3.1518	2.0961	-1.875
C	4.4375	2.3391	-2.1748
C	5.4208	2.2128	-1.2684
C	5.0209	1.8293	-0.045
C	3.7297	1.5956	0.2412
P	-4.6439	-2.0551	2.7819
C	-5.9665	-0.7666	2.5951
C	-4.1031	-2.8635	1.2403
C	-5.8149	0.2122	1.6856
C	-6.7576	1.156	1.5383
C	-7.8596	1.1292	2.3031
C	-8.0145	0.157	3.2147
C	-7.0709	-0.7866	3.3606
C	-4.8603	-2.8094	0.1313
C	-4.4495	-3.4018	-1.001
C	-3.2794	-4.0576	-1.0308
C	-2.5235	-4.1223	0.0757
C	-2.9361	-3.5296	1.2072
O	-4.9867	-2.994	3.881
C	-2.1407	-0.2351	-4.3467
C	6.8804	2.4941	-1.6392
C	-1.4974	-0.9975	-5.527
C	-3.1458	-1.1937	-3.6701
C	-2.8932	0.9772	-4.9376
C	7.3079	1.5518	-2.786
C	7.0166	3.9632	-2.0961
C	7.8724	2.2801	-0.4734
H	2.4252	3.126	1.5031
H	-0.5217	0.1483	0.711
H	1.6559	3.3061	3.7066
H	-2.3448	-0.748	1.6309
H	-4.2943	-0.7566	5.3997
H	-2.6909	0.8329	6.2652
H	2.0777	0.0862	-2.5475
H	0.6131	-0.5754	-4.1954
H	-2.5976	1.2016	-2.1
H	-1.1343	1.9674	-0.4846
H	2.4468	2.3112	-2.6967
H	4.6746	2.6732	-3.1983
H	5.7527	1.6722	0.7623
H	3.5551	1.2142	1.2623
H	-4.916	0.2538	1.0478
H	-6.6262	1.9547	0.789
H	-8.6346	1.9046	2.1837
H	-8.9188	0.1347	3.8458
H	-7.2195	-1.5739	4.1175
H	-5.8257	-2.2771	0.132
H	-5.0729	-3.3486	-1.9095
H	-2.9407	-4.5425	-1.9616
H	-1.5618	-4.6618	0.0544
H	-2.3002	-3.5926	2.1064
H	-2.2656	-1.3219	-6.2652
H	-0.773	-0.3617	-6.0848
H	-0.9784	-1.9238	-5.1914
H	-3.8879	-1.5881	-4.4005
H	-3.7288	-0.7037	-2.8591
H	-2.6188	-2.0667	-3.2222
H	-2.1822	1.6996	-5.3995
H	-3.6128	0.662	-5.7268
H	-3.4867	1.5293	-4.1763
H	8.3749	1.7084	-3.0633
H	7.1907	0.4846	-2.4888
H	6.7155	1.7086	-3.7142
H	8.072	4.2137	-2.3478
H	6.6873	4.6618	-1.2933
H	6.4145	4.1879	-3.004
H	7.8652	1.2275	-0.11
H	8.9188	2.4951	-0.788
H	7.6585	2.9579	0.3839

## Sheet: TPO (DFT)
	Coordinates (Angstroms)
	X	Y	Z
C	1.9678	2.958	-0.8035
C	0.788	2.6566	-0.2405
C	0.4389	1.3735	-0.058
C	1.2664	0.3821	-0.4321
C	2.4443	0.6901	-1.0012
C	2.7951	1.9728	-1.1846
P	0.7535	-1.3839	-0.1757
C	0.0658	-1.7776	1.464
C	-0.4906	-1.3644	-1.5604
C	-0.7426	-2.8404	1.6165
C	-1.2495	-3.1405	2.8226
C	-0.9444	-2.3829	3.8871
C	-0.1279	-1.328	3.7425
C	0.3782	-1.0292	2.5356
C	-0.0966	-1.5062	-2.8378
C	-0.9969	-1.4801	-3.8331
C	-2.2983	-1.3041	-3.5584
C	-2.6957	-1.1494	-2.2863
C	-1.7941	-1.1755	-1.2923
O	1.8554	-2.2905	-0.5905
H	2.2553	4.0119	-0.9551
H	0.1042	3.4641	0.0707
H	-0.5366	1.147	0.4039
H	3.1396	-0.101	-1.3264
H	3.7639	2.2185	-1.651
H	-1.0009	-3.4779	0.7542
H	-1.9154	-4.0119	2.94
H	-1.359	-2.6296	4.8788
H	0.1296	-0.7077	4.6174
H	1.0523	-0.1618	2.4404
H	0.9685	-1.6434	-3.0875
H	-0.6668	-1.5991	-4.8788
H	-3.038	-1.2798	-4.376
H	-3.7639	-0.9963	-2.0583
H	-2.1418	-1.037	-0.2553

## Sheet: TPP(DFT)
	Coordinates (Angstroms)
	X	Y	Z
C	3.6863	3.298	-0.5341
C	2.9409	2.5164	-1.3006
C	2.1895	1.6147	-0.6614
C	2.0899	1.3526	0.6818
C	2.9644	2.0971	1.4311
C	3.7034	3.0835	0.8329
P	0.9532	0.1118	1.477
C	-0.7503	0.6254	1.2988
C	1.107	-1.2004	0.2318
C	-1.1201	1.8189	0.8401
C	-2.3937	2.1071	0.6559
C	-3.3611	1.1644	0.8168
C	-3.1033	0.0362	1.4691
C	-1.7717	-0.1937	1.6318
C	0.3623	-1.213	-0.9017
C	0.431	-2.283	-1.718
C	1.4696	-3.1574	-1.5882
C	2.3638	-3.0326	-0.5625
C	2.1198	-2.0426	0.2943
H	4.3657	4.0291	-0.9129
H	3.0303	2.6197	-2.4714
H	1.5815	1.0274	-1.3422
H	3.0446	1.9171	2.5147
H	4.3595	3.6918	1.5133
H	-0.3526	2.5545	0.5845
H	-2.6925	3.0618	0.2702
H	-4.3657	1.3947	0.5531
H	-3.9133	-0.6685	1.7371
H	-1.5383	-1.1949	2.0476
H	-0.4965	-0.4566	-1.088
H	-0.1727	-2.5654	-2.5147
H	1.4608	-4.0291	-2.2694
H	3.0462	-3.8488	-0.4194
H	2.8509	-1.874	1.1324

## Sheet: SF(DFT)
	Coordinates (Angstroms)
	X	Y	Z
C	2.8685	1.0844	2.5274
C	3.4919	-0.0573	2.199
C	2.77	-1.1465	1.8949
C	1.4289	-1.0932	1.9197
C	0.7987	0.0474	2.2501
C	1.5273	1.1357	2.5529
S	-0.9884	0.1179	2.2683
C	-1.6712	0.4591	0.6325
O	-1.6853	-1.17	2.3554
O	-1.5899	1.3341	2.8261
C	-0.8518	0.6649	-0.4144
C	-1.3488	0.9209	-1.6349
C	-2.6756	0.9747	-1.8239
C	-3.5018	0.7723	-0.7868
C	-3.0011	0.517	0.4322
H	3.4598	1.9818	2.7759
H	4.5936	-0.0999	2.1773
H	3.2799	-2.0856	1.6217
H	0.8559	-1.9991	1.6604
H	1.0372	2.0856	2.8238
H	0.2432	0.6291	-0.2939
H	-0.666	1.0879	-2.4849
H	-3.0849	1.1851	-2.8261
H	-4.5936	0.8167	-0.9371
H	-3.7044	0.3562	1.2668

## Sheet: DTPA(DFT)
	Coordinates (Angstroms)
	X	Y	Z
C	5.2797	2.6022	-0.3066
C	4.8564	1.3229	-0.3871
C	3.5394	1.0262	-0.1899
C	2.8108	2.0412	0.0894
C	3.1866	3.3033	0.073
C	4.4285	3.6261	-0.1302
C	1.475	2.0605	0.2692
C	1.0935	3.3306	0.2839
S	2.0951	4.3692	0.2581
C	0.6365	1.0433	0.2199
C	-0.7226	1.1985	0.2498
C	-1.0757	2.4929	0.4705
C	-0.2313	3.5466	0.4822
N	-1.5178	0.222	0.226
C	-1.1478	-0.9991	0.5159
C	-2.754	0.4319	-0.1794
C	-3.7384	-0.4576	0.1877
C	-4.9671	-0.3355	-0.2374
C	-5.2428	0.6157	-1.1365
C	-4.3644	1.5412	-1.5128
C	-3.0853	1.3836	-1.0393
C	-1.6742	-2.1353	-0.0511
C	-1.2198	-3.3753	0.2062
C	-0.2244	-3.6184	1.0662
C	0.2885	-2.5215	1.6902
C	-0.1781	-1.2956	1.4266
H	6.3424	2.8071	-0.4373
H	5.6587	0.6655	-0.7145
H	3.2084	-0.0076	-0.2849
H	4.7608	4.6438	-0.0198
H	1.0772	0.0963	0.0963
H	-2.0801	2.8216	0.6783
H	-0.6041	4.5602	0.6557
H	-3.6365	-1.1691	1.0357
H	-5.7318	-0.9736	0.0717
H	-6.3424	0.6488	-1.4711
H	-4.6663	2.2591	-2.3005
H	-2.5288	2.1976	-1.6348
H	-2.352	-2.0177	-0.9197
H	-1.6672	-4.1789	-0.4099
H	0.1434	-4.6438	1.2744
H	1.202	-2.6933	2.3005
H	0.253	-0.4366	1.8901

## Sheet: HRMS of I(DTPPAO)
[MS Spectrum]						C24H16BrNS
# of Peaks	132					+/-	Ion	m/z
Raw Spectrum	[0.713->0.927],(scan:[215->279])					+	M+	429.018
Background Spectrum	0.140 -> 0.185 (scan : 43 -> 57)					+	[M+H]+	430.026
Base Peak	m/z 431.0163 (Inten : 1,522,354)					+	[M+Na]+	452.008
m/z	Abs. Inten.	Rel. Inten.				+	[M+K]+	467.982
300.289	1206	0.08				-	M-	429.019
302.304	69043	4.54				-	[M-H]-	428.011
303.308	5596	0.37
306.258	392	0.03
318.299	175587	11.53
319.302	30947	2.03
325.984	411	0.03
327.978	388	0.03
330.336	48109	3.16
331.212	411	0.03
331.342	2106	0.14
334.312	411	0.03
337.226	411	0.03
338.339	5704	0.37
339.349	487	0.03
342.074	400	0.03
344.081	396	0.03
344.126	407	0.03
346.077	400	0.03
346.333	47848	3.14
347.075	1237	0.08	8
347.215	388	0.03	8
347.337	4217	0.28	8
348.076	1029	0.07
349.092	103609	6.81	1
350.097	17109	1.12	1
351.103	2306	0.15	1
351.212	400	0.03
352.984	2629	0.17
354.98	411	0.03
356.352	34100	2.24
357.359	1586	0.1
358.369	4491	0.3
362.328	54641	3.59
363.332	2724	0.18
365.126	791	0.05
374.363	15913	1.05
375.379	396	0.03
377.046	6731	0.44
378.046	95340	6.26	1
379.046	18501	1.22	1
380.045	78612	5.16	1
381.047	16694	1.1	1
382.041	56228	3.69	1
383.044	2783	0.18
384.044	605	0.04
385.098	396	0.03
388.076	2405	0.16
390.36	1292	0.08
391.151	1510	0.1
393.16	818	0.05
397.203	803	0.05
398.213	388	0.03
400.235	1598	0.1
400.381	3432	0.23
402.397	407	0.03
406.358	2663	0.17
409.108	2007	0.13
409.264	407	0.03
411.121	396	0.03
413.098	388	0.03
413.204	397	0.03
415.214	254609	16.72
416.218	54169	3.56
417.223	2603	0.17
419.312	400	0.03
428.017	2432	0.16
429.018	1339188	87.97	1
429.198	24528	1.61	9
429.318	3301	0.22	9
429.37	620	0.04
429.414	10960	0.72	9
429.635	1427	0.09
430.022	484263	31.81	1
430.116	411	0.03
430.203	1008	0.07
431.016	1522354	100	1
431.203	37587	2.47	9
431.323	6853	0.45	9
431.416	16311	1.07	9
431.626	2044	0.13
431.657	1631	0.11
431.702	407	0.03
432.02	500423	32.87	1
432.236	64834	4.26
432.416	407	0.03
433.019	133800	8.79	1
433.238	2827	0.19
434.017	7796	0.51	1
437.193	439173	28.85
437.394	799	0.05
438.197	108561	7.13
439.198	3995	0.26
441.297	822	0.05
446.253	232424	15.27
447.256	50816	3.34
448.252	1115	0.07
453.166	287597	18.89	1
453.354	400	0.03
454.169	72918	4.79	1
455.169	20706	1.36	1
456.239	14292	0.94
459.331	407	0.03
460.27	69261	4.55
461.273	14153	0.93
484.49	400	0.03
488.293	1175	0.08
496.374	407	0.03
512.507	34756	2.28
513.506	2810	0.18
514.29	593	0.04
531.261	388	0.03
540.537	31515	2.07
541.535	2566	0.17
555.319	555225	36.47	1
555.522	3223	0.21
556.323	197033	12.94	1
557.327	22378	1.47	1
558.438	6064	0.4
559.439	793	0.05
568.561	5830	0.38
569.563	407	0.03
596.597	396	0.03
621.326	795	0.05
647.462	65304	4.29
648.465	17189	1.13
708.264	1253	0.08
709.357	407	0.03
750.413	1197	0.08	1
751.416	407	0.03	1
752.411	407	0.03	1
803.541	411	0.03
Event	1

## Sheet: HRMS of II(DTPPAO)
[MS Spectrum]					C36H26NPS
# of Peaks	213				+/-	Ion	m/z
Raw Spectrum	[0.693->1.067],(scan:[209->321])				+	M+	535.152
Background Spectrum	0.233 -> 0.304 (scan : 71 -> 93)				+	[M+H]+	536.16
Base Peak	m/z 536.1595 (Inten : 3,443,928)				+	[M+Na]+	558.142
m/z	Abs. Inten.	Rel. Inten.			+	[M+K]+	574.115
300.289	11123	0.32			-	M-	535.153
301.299	472	0.01			-	[M-H]-	534.145
302.195	227	0.01
302.304	97597	2.83
302.361	243	0.01
303.306	9336	0.27
306.258	1853	0.05
308.971	245	0.01
312.325	1494	0.04
318.299	274496	7.97
318.452	697	0.02
318.647	231	0.01
318.886	240	0.01
319.303	52032	1.51
320.312	823	0.02
328.316	240	0.01
330.335	78345	2.27
331.212	222	0.01
331.34	8182	0.24
334.293	3203	0.09
337.221	472	0.01
338.34	7233	0.21
339.342	238	0.01
342.37	1505	0.04
343.63	243	0.01
344.09	231	0.01
344.32	236	0.01
346.332	76316	2.22
347.072	696	0.02
347.179	234	0.01
347.333	7948	0.23
348.069	465	0.01
349.183	919	0.03
350.1	3554	0.1	1
351.106	29680	0.86	1
352.107	2075	0.06	1
355.277	225	0.01
356.353	42929	1.25	1
357.356	2206	0.06	1
358.366	17101	0.5	1
359.371	346	0.01
362.327	142758	4.15
363.331	25922	0.75
364.324	231	0.01
374.362	27825	0.81
375.371	795	0.02
378.045	73944	2.15	1
379.05	7997	0.23	1
380.044	57350	1.67	1
381.047	8971	0.26	1
382.041	33258	0.97	1
383.042	972	0.03
384.045	1304	0.04
385.098	229	0.01
385.286	231	0.01
390.359	13258	0.38
391.149	352	0.01
391.345	236	0.01
393.204	1402	0.04
398.346	240	0.01
400.237	8261	0.24
400.38	6539	0.19
401.114	231	0.01
401.382	231	0.01
402.392	2551	0.07
403.413	227	0.01
406.358	15015	0.44
407.354	225	0.01
409.107	949	0.03
411.101	487	0.01
412.71	225	0.01
413.098	249	0.01
415.212	175029	5.08
415.508	227	0.01
416.216	38711	1.12
417.223	460	0.01
418.389	1703	0.05
419.136	245	0.01
421.218	2575	0.07
427.141	230	0.01
432.239	14189	0.41
433.211	231	0.01
433.25	968	0.03
437.194	154678	4.49
438.199	30808	0.89
439.193	703	0.02
441.879	220	0.01
444.412	231	0.01
446.256	33465	0.97
447.265	464	0.01
453.169	103678	3.01	1
454.171	15638	0.45	1
455.174	1050	0.03	1
456.082	231	0.01
456.243	1508	0.04
456.45	225	0.01
458.115	9695	0.28
459.109	693	0.02
460.27	14384	0.42
461.277	467	0.01
474.288	469	0.01
481.259	467	0.01
484.478	799	0.02
488.281	227	0.01
488.323	243	0.01
500.296	227	0.01
505.264	483	0.01
512.509	33095	0.96
513.506	3239	0.09
534.134	348	0.01
535.152	197143	5.72
536.159	3443928	100	1
536.368	144258	4.19	2
536.498	75923	2.2
536.591	125077	3.63
536.733	454	0.01
536.861	82712	2.4	2
536.944	2650	0.08
537.163	1459165	42.37	1
537.376	53679	1.56	2
537.507	33846	0.98
537.579	13069	0.38
537.613	14208	0.41	6
537.751	460	0.01
537.801	911	0.03	6
537.844	7373	0.21
537.88	7319	0.21	2
537.923	458	0.01	6
538.163	448992	13.04	1
538.374	1153	0.03	2
538.41	462	0.01
538.505	698	0.02
538.815	245	0.01
539.163	96073	2.79	1
539.79	229	0.01
540.164	3375	0.1
540.536	25220	0.73
541.167	245	0.01
541.531	918	0.03
550.173	11799	0.34
551.153	13261	0.39
552.154	467383	13.57	1
552.372	1393	0.04
553.157	189436	5.5	1
554.155	53752	1.56	1
555.16	1437	0.04
555.317	275862	8.01	1
555.567	222	0.01
556.197	227	0.01
556.318	93596	2.72	1
557.323	6817	0.2	1
558.17	235	0.01
558.436	19316	0.56
559.441	2675	0.08
566.169	96674	2.81	1
567.172	33903	0.98	1
568.153	13233	0.38	1
568.561	2915	0.08
569.563	234	0.01
570.119	1759	0.05
571.114	236	0.01
574.131	8004	0.23
575.138	458	0.01
582.146	337750	9.81	1
582.368	6979	0.2	8
582.493	1991	0.06	8
582.527	933	0.03
582.592	1283	0.04
582.617	1278	0.04	8
582.858	705	0.02
582.904	240	0.01
583.151	140862	4.09	1
583.504	240	0.01
583.607	225	0.01
584.144	78180	2.27	1
585.145	19435	0.56	1
586.139	6941	0.2	1
586.46	236	0.01
587.142	234	0.01
596.119	476	0.01
596.586	249	0.01
597.192	245	0.01
608.181	337360	9.8	1
608.398	227	0.01
609.183	146061	4.24	1
610.182	38956	1.13	1
611.179	11988	0.35	1
612.173	1428	0.04	1
621.707	238	0.01
626.174	13268	0.39	1
627.177	3414	0.1	1
628.153	245	0.01	1
636.207	1991	0.06	1
637.207	245	0.01	1
638.196	694	0.02	1
639.113	225	0.01
639.161	478	0.01
640.156	834	0.02
652.209	216105	6.27	1
652.41	225	0.01
653.213	98175	2.85	1
654.188	62899	1.83	1
655.176	14046	0.41
656.168	766	0.02
658.179	472	0.01
661.859	229	0.01
664.242	8599	0.25
665.246	4567	0.13
666.239	225	0.01
706.216	346	0.01
707.21	234	0.01
740.151	1183	0.03
825.407	583	0.02
Event	1

## Sheet: HRMS of III(DTPPAO)
											C36H26NOPS
											m/z: 551.1473 (100.0%), 552.1506 (38.9%), 553.1540 (7.4%), 553.1431 (4.5%), 554.1464 (1.8%)

## Sheet: HRMS of I(tBuDTPPAO)
[MS Spectrum]						C32H32BrNS
# of Peaks	150					+/-	Ion	m/z
Raw Spectrum	[0.647->0.840],(scan:[195->253])					+	M+	541.143
Background Spectrum	0.153 -> 0.202 (scan : 47 -> 61)					+	[M+H]+	542.151
Base Peak	m/z 543.1422 (Inten : 1,733,557)					+	[M+Na]+	564.133
m/z	Abs. Inten.	Rel. Inten.				+	[M+K]+	580.107
302.304	50147	2.89				-	M-	541.144
303.31	1986	0.11				-	[M-H]-	540.137
312.338	887	0.05
318.299	115769	6.68
319.303	9329	0.54
330.336	39079	2.25
330.482	431	0.02
331.34	2517	0.15
334.801	439	0.03
336.306	448	0.03
337.217	448	0.03
338.34	4796	0.28
343.24	444	0.03
346.332	32765	1.89
347.072	435	0.03
347.332	2097	0.12
351.104	1331	0.08
356.354	21173	1.22
357.07	439	0.03
357.359	892	0.05
358.367	9889	0.57
362.328	40697	2.35
363.336	1213	0.07
374.362	12288	0.71
378.046	40934	2.36
379.048	1753	0.1
380.043	35767	2.06	1
381.04	2442	0.14	1
382.039	11213	0.65	1
383.04	875	0.05	1
384.05	439	0.03	1
385.098	875	0.05
390.361	2208	0.13
394.032	439	0.03
394.373	883	0.05
397.203	448	0.03
398.213	439	0.03
400.235	439	0.03
400.384	2201	0.13
402.397	448	0.03
404.065	431	0.02
404.372	431	0.02
406.352	2184	0.13
409.11	448	0.03
413.137	439	0.03
413.214	870	0.05
414.341	431	0.02
415.212	179596	10.36
415.391	444	0.03
416.216	42116	2.43
417.22	1862	0.11
418.394	439	0.03
432.239	17239	0.99
433.25	1988	0.11
437.195	265600	15.32	1
437.388	665	0.04
437.594	435	0.03
438.199	65310	3.77	1
439.2	3514	0.2	1
441.277	427	0.02
444.976	439	0.03
446.255	101807	5.87
447.258	19633	1.13
448.204	1327	0.08
448.245	883	0.05
453.168	201198	11.61	1
453.354	439	0.03
454.172	51032	2.94	1
455.168	17666	1.02	1
456.242	3614	0.21
460.271	24348	1.4
461.277	2415	0.14
463.238	22775	1.31
464.238	1525	0.09
484.462	663	0.04
485.331	892	0.05
485.373	448	0.03
496.082	1862	0.11
498.078	4390	0.25
499.101	444	0.03
501.108	444	0.03
507.348	858	0.05
510.083	879	0.05
511.119	427	0.02
512.091	1306	0.08
512.507	17002	0.98
513.509	1538	0.09
515.316	444	0.03
526.123	198534	11.45	1
527.127	68801	3.97	1
528.121	205152	11.83	1
529.125	69766	4.02	1
529.37	435	0.03
530.124	5081	0.29	1
536.16	432664	24.96	1
536.247	444	0.03
536.369	5064	0.29	9
536.49	892	0.05	9
536.601	431	0.02	9
537.163	205390	11.85	1
538.165	56111	3.24	1
539.167	1762	0.1
540.535	14888	0.86
541.144	1517918	87.56	1
541.355	55292	3.19	2
541.48	17129	0.99
541.562	53267	3.07
541.722	448	0.03
541.834	8354	0.48	2
541.87	2408	0.14
541.922	875	0.05
542.147	700157	40.39	1
542.367	7435	0.43	2
542.5	427	0.02
542.545	1306	0.08
542.59	887	0.05
542.856	444	0.03	2
543.034	439	0.03
543.142	1733557	100	1
543.351	63253	3.65	2
543.493	39828	2.3
543.586	40942	2.36
543.838	16363	0.94	2
543.87	6340	0.37
544.146	740006	42.69	1
544.36	14515	0.84	2
544.46	3534	0.2
544.497	1335	0.08
544.559	441	0.03
544.588	881	0.05
545.146	229405	13.23	1
546.144	47664	2.75	1
552.127	11396	0.66	1
552.178	8268	0.48
553.148	2330	0.13	1
553.176	2833	0.16
554.16	4213	0.24	1
555.317	335207	19.34	1
556.318	117953	6.8	1
557.321	12535	0.72	1
558.434	4401	0.25
566.162	446	0.03
568.566	1100	0.06
590.119	444	0.03
596.586	439	0.03
620.422	444	0.03
621.313	1984	0.11
639.113	1745	0.1
708.273	4629	0.27
710.273	444	0.03
Event	1

[truncated: 2 more sheets: HRMS of II(tBuDTPPAO), HRMS of III(tBuDTPPAO)]
